# Supplementary material for: A Lipopolysaccharide Synthesis Gene rfaD from Mesorhizobium huakuii Is Involved in Nodule Development and Symbiotic Nitrogen Fixation
Source: Microorganisms. 2022 Dec 25;11(1):59. doi: 10.3390/microorganisms11010059 (PMC9866225; doi:10.3390/microorganisms11010059)
Supplement: Supplementary file 1 [file microorganisms-11-00059-s001.zip]

Archive with 1 entries (1 files):
- microorganisms-2093877-supplementary.pdf
